# Supplementary material for: Machine Learning Reveals Common Regulatory Mechanisms Mediated by Autophagy-Related Genes in the Development of Inflammatory Bowel Disease and Major Depressive Disorder
Source: Genes (Basel). 2025 Dec 19;17(1):4. doi: 10.3390/genes17010004 (PMC12841238; doi:10.3390/genes17010004)
Supplement: Supplementary file 1 [file genes-17-00004-s001.zip]

Archive with 1 entries (1 files):
- genes-4032151-supplementary.pdf
